# Supplementary material for: A Simple and Effective Phosphine-Doping Technique for Solution-Processed Nanocrystal Solar Cells
Source: Nanomaterials (Basel). 2023 May 30;13(11):1766. doi: 10.3390/nano13111766 (PMC10254249; doi:10.3390/nano13111766)
Supplement: Supplementary file 1 [file nanomaterials-13-01766-s001.zip]

Archive with 1 entries (1 files):
- nanomaterials-2364988-supplementary.pdf
